# Supplementary material for: Peripheral Groups of Dicationic Pyrazinoporphyrins Regulate Lipid Membrane Binding
Source: Membranes (Basel). 2022 Aug 30;12(9):846. doi: 10.3390/membranes12090846 (PMC9505865; doi:10.3390/membranes12090846)
Supplement: Supplementary file 1 [file membranes-12-00846-s001.zip]

Archive with 1 entries (1 files):
- membranes-1897943-supplementary.pdf
